# Supplementary material for: Fatigue and Cognitive Dysfunction Are Associated with Occupational Status in Post-COVID Syndrome
Source: Int J Environ Res Public Health. 2022 Oct 16;19(20):13368. doi: 10.3390/ijerph192013368 (PMC9603617; doi:10.3390/ijerph192013368)
Supplement: Supplementary file 1 [file ijerph-19-13368-s001.zip]

Archive with 1 entries (1 files):
- ijerph-1937114-supplementary.pdf
